# Supplementary material for: γ-Aminobutyric Acid Transporter Mutation GAT1 (S295L) Substantially Impairs Neurogenesis in Dentate Gyrus
Source: Brain Sci. 2025 Apr 13;15(4):393. doi: 10.3390/brainsci15040393 (PMC12025653; doi:10.3390/brainsci15040393)
Supplement: Supplementary file 1 [file brainsci-15-00393-s001.zip]

Archive with 1 entries (1 files):
- brainsci-3555344-supplementary.pdf
